# Supplementary material for: Genome-wide identification and expression analysis of auxin response factor gene family in Medicago truncatula
Source: Front Plant Sci. 2015 Feb 24;6:73. doi: 10.3389/fpls.2015.00073 (PMC4338661; doi:10.3389/fpls.2015.00073)
Supplement: Supplementary file 4 [file Table4.XLS]

## Sheet: Sheet1
Table S4 Analysis of amino acid contents of MR in MtARFs.
	Ala(A)	Cys(C)	Asp(D)	Glu(E)	Phe(F)	Gly(G)	His(H)	Ile(I)	Lys(K)	Leu(L)	Met(M)	Asn(N)	Pro(P)	Gln(Q)	Arg(R)	Ser(S)	Thr(T)	Val(V)	Trp(W)	Tyr(Y)	Total
MtARF13	3.44353	1.10193	5.3719	2.47934	3.44353	4.6832	1.65289	3.44353	3.0303	10.6061	2.3416	7.16253	6.61157	18.8705	3.16804	11.4325	5.3719	3.44353	0.964187	1.37741	726
MtARF9	5.89971	0.884956	4.71976	2.0649	2.35988	7.66962	2.35988	1.76991	1.76991	10.6195	4.71976	8.84956	6.48968	15.6342	1.76991	10.3245	5.60472	2.94985	0.884956	2.65487	339
MtARF20	5.70571	0.600601	5.10511	2.1021	2.4024	8.40841	3.3033	2.7027	1.8018	9.60961	4.5045	6.90691	6.60661	13.5135	2.4024	13.2132	4.2042	3.6036	0.900901	2.4024	333
MtARF6	4.85934	0.767263	4.60358	2.04604	3.58056	5.88235	3.58056	2.8133	1.02302	8.18414	4.60358	7.92839	8.4399	14.0665	2.30179	14.578	4.34783	4.09207	1.27877	1.02302	391
MtARF24	5.35117	1.50502	5.01672	1.50502	2.67559	4.51505	3.01003	4.01338	1.83946	7.85953	3.84615	8.3612	7.35786	13.8796	2.84281	12.2074	6.68896	5.35117	0.668896	1.50502	598
	Ala (A)	Cys (C)	Asp (D)	Glu (E)	Phe (F)	Gly (G)	His (H)	Ile (I)	Lys (K)	Leu (L)	Met (M)	Asn (N)	Pro (P)	Gln (Q)	Arg (R)	Ser (S)	Thr (T)	Val (V)	Trp (W)	Tyr (Y)
MtARF2	3.7464	1.44092	7.20461	7.78098	3.45821	6.34006	1.15274	2.88184	4.03458	7.20461	2.88184	4.03458	7.78098	3.7464	8.06916	13.8329	4.32277	6.05187	2.30548	1.72911	347
MtARF23	3.1746	0	14.2857	7.93651	6.34921	7.93651	1.5873	3.1746	6.34921	12.6984	3.1746	1.5873	3.1746	3.1746	3.1746	4.7619	4.7619	7.93651	3.1746	1.5873	63
MtARF22	4.74453	0.729927	4.37956	5.83942	5.10949	5.10949	4.37956	4.37956	4.0146	9.48905	3.28467	6.93431	10.219	5.47445	4.0146	10.219	5.83942	3.64964	1.09489	1.09489	274
MtARF8	4.05405	2.02703	6.41892	5.40541	5.74324	4.72973	3.04054	4.72973	6.41892	10.1351	1.35135	6.41892	5.40541	4.72973	4.39189	12.1622	5.06757	5.06757	1.35135	1.35135	296
MtARF7	4.16667	0.833333	4.58333	5	5.83333	6.25	2.5	5	5.83333	8.75	2.08333	8.75	2.91667	5	4.58333	13.3333	6.66667	4.58333	0.416667	2.91667	240
	Ala (A)	Cys (C)	Asp (D)	Glu (E)	Phe (F)	Gly (G)	His (H)	Ile (I)	Lys (K)	Leu (L)	Met (M)	Asn (N)	Pro (P)	Gln (Q)	Arg (R)	Ser (S)	Thr (T)	Val (V)	Trp (W)	Tyr (Y)
MtARF18	2.1978	1.0989	7.69231	4.94505	6.04396	6.59341	3.2967	5.49451	5.49451	9.89011	1.64835	10.4396	6.04396	3.2967	2.1978	10.989	4.94505	5.49451	1.0989	1.0989	182
MtARF21	4.13793	0.689655	4.82759	7.58621	5.51724	4.13793	2.75862	6.2069	4.82759	7.58621	1.37931	10.3448	7.58621	4.13793	3.44828	12.4138	5.51724	5.51724	1.37931	0	145
MtARF15	5.14019	0.46729	7.47664	5.60748	7.47664	6.07477	2.80374	5.60748	8.41121	5.60748	2.33645	7.00935	6.07477	2.80374	1.86916	14.486	4.6729	5.14019	0.934579	0	214
MtARF14	5.15464	3.09278	8.24742	4.12371	3.09278	7.21649	4.12371	7.21649	7.21649	8.24742	1.03093	8.24742	3.09278	1.03093	4.12371	15.4639	6.18557	3.09278	0	0	97
MtARF3	1.96078	1.96078	7.84314	1.96078	4.90196	8.82353	6.86275	8.82353	7.84314	5.88235	0.980392	7.84314	3.92157	3.92157	1.96078	12.7451	5.88235	4.90196	0	0.980392	102
MtARF10	2.13675	2.13675	5.98291	4.2735	6.41026	9.82906	1.28205	2.5641	2.5641	8.54701	1.28205	5.55556	7.26496	5.12821	2.5641	14.5299	9.40171	5.55556	1.28205	1.7094	234
MtARF17	3.1746	0	4.7619	3.1746	0	4.7619	1.5873	6.34921	0	6.34921	1.5873	9.52381	14.2857	6.34921	1.5873	14.2857	7.93651	7.93651	3.1746	3.1746	63
MtARF19	4.7619	0	4.7619	3.1746	0	4.7619	1.5873	4.7619	0	6.34921	1.5873	11.1111	14.2857	6.34921	1.5873	15.873	6.34921	7.93651	3.1746	1.5873	63
MtARF16	1.14943	1.14943	5.74713	1.72414	3.44828	5.17241	2.29885	3.44828	2.29885	9.77011	3.44828	6.89655	16.092	4.5977	2.87356	16.6667	6.32184	2.87356	1.72414	2.29885	174
MtARF1	2.72374	1.55642	4.66926	3.11284	4.28016	4.28016	2.72374	5.05837	5.44747	8.94942	1.55642	12.4514	7.393	5.83658	1.94553	14.786	5.44747	4.28016	1.16732	2.33463	257
MtARF12	2.43902	1.21951	6.09756	4.87805	3.65854	4.87805	2.43902	3.65854	2.43902	12.1951	3.65854	6.09756	10.9756	4.87805	6.09756	10.9756	4.87805	3.65854	2.43902	2.43902	82
MtARF5	6.54545	2.18182	5.45455	3.27273	5.45455	12	2.54545	4.72727	2.18182	7.63636	3.27273	6.18182	5.45455	4.36364	5.45455	12.3636	3.63636	4	0.363636	2.90909	275
